# Supplementary material for: Metabolic reprogramming regulated by TRAF6 contributes to the leukemia progression
Source: Leukemia. 2024 Apr 12;38(5):1032–45. doi: 10.1038/s41375-024-02245-3 (PMC11073974; doi:10.1038/s41375-024-02245-3)
Supplement: Supplementary file 6 — Supplemental table 1 [file 41375_2024_2245_MOESM6_ESM.xlsx]

## Sheet: Sheet1
Suplemental Table 1. Differentially expressed genes in HEL transduced with inducible shTRAF6 treated with doxycyclin
	Fold change(Log2)	P.Value
C1orf94	4.642	1.976e-05
MIR30A	4.376	3.359e-08
GABBR2	3.923	3.823e-06
TNNI2	3.544	1.02e-07
AQP2	3.508	1.971e-08
VNN2	3.477	2.274e-09
RP11-430B1.2	3.144	3.588e-05
VNN1	3.053	0.0002228
CLDN4	2.897	0.0002963
UNC45B	2.852	5.401e-06
RP11-356J5.12	2.791	6.878e-07
SIGLEC11	2.693	2.468e-08
HTR3C	2.565	0.0004951
ITLN2	2.562	2.106e-06
RP11-97N19.2	2.525	3.44e-05
LYVE1	2.494	6.958e-09
CLEC4F	2.491	0.0006954
PPBP	2.48	2.218e-07
LSP1	2.457	8.579e-08
SIGLEC16	2.441	8.661e-09
PHEX	2.438	6.007e-06
AQP5	2.4	0.0006626
RP11-754N21.1	2.372	0.000127
EXOC3L1	2.333	2.014e-07
SCGN	2.295	1.264e-06
APOBEC3H	2.238	0.0004949
WFIKKN2	2.221	0.0001485
ARHGEF15	2.214	3.084e-06
HEPHL1	2.212	0.0003269
FOXS1	2.201	0.003925
LBP	2.184	0.0007636
TSPEAR-AS1	2.178	0.001119
PTH2	2.177	0.00438
RP11-806H10.4	2.172	4.837e-05
CABP4	2.157	0.0007115
AC005009.1	2.091	0.003781
LINC01136	2.086	0.0002589
EPB42	2.078	9.371e-10
LDB3	2.076	0.002572
AC005009.2	2.068	0.0006507
RP11-166N6.3	2.037	6.262e-06
CHRNA2	2.028	0.0003213
UBC	1.978	2.709e-10
SEC14L5	1.978	1.562e-05
TGM5	1.972	3.268e-09
MMRN2	1.945	1.962e-08
LINC00935	1.938	0.004923
LEFTY1	1.93	8.014e-05
ACRBP	1.928	2.912e-08
PRICKLE2	1.927	8.331e-05
GCKR	1.918	4.768e-07
INMT	1.918	0.002975
RP11-373I8.1	1.883	4.133e-05
CCL25	1.852	0.003497
TBC1D3P5	1.849	4.019e-05
HSD17B3	1.835	8.398e-08
FAXDC2	1.827	6.879e-08
C19orf81	1.817	0.00482
LGMN	1.776	5.111e-07
NEURL2	1.751	0.001969
RP13-890H12.2	1.74	0.005735
RP5-1198O20.4	1.709	4.546e-05
TYW1B	1.707	0.002062
CABP7	1.681	1.4e-07
IL9R	1.675	1.974e-05
NPB	1.67	0.009488
NIFKP3	1.663	0.005958
MGAT5B	1.659	0.005507
APOE	1.655	0.007032
SCAMP5	1.649	5.441e-08
VWF	1.648	6.448e-08
SHROOM4	1.629	0.008877
BPIFB3	1.625	1.337e-05
CALB2	1.611	6.197e-08
CLDN7	1.609	0.01623
ALAS2	1.607	2.639e-05
AC068831.10	1.593	0.00637
IGFLR1	1.588	0.001607
AC116366.5	1.588	0.008654
RSPH1	1.585	1.035e-05
RP11-1398P2.1	1.582	0.01025
PMEL	1.575	0.0002627
VASN	1.575	0.001684
RP11-401P9.5	1.571	5.417e-05
ALS2CL	1.566	0.002755
MGP	1.564	0.006062
SLC28A3	1.557	0.0005286
PDZK1IP1	1.555	0.002255
SRCRB4D	1.539	0.0004622
TESC	1.538	3.874e-08
AC046143.3	1.532	0.004516
RP1-90J20.11	1.531	0.003369
TMEM86A	1.53	0.004183
SNCG	1.519	3.477e-06
TENC1	1.504	4.37e-06
ST7-AS1	1.504	0.00247
SLC17A7	1.497	4.658e-05
LINC00964	1.496	0.007128
PROCR	1.494	0.0001744
CTD-2020K17.3	1.494	0.005916
B4GALNT3	1.489	8.217e-05
MAP4	1.483	4.496e-08
AC006004.1	1.473	0.01718
FOLR2	1.464	0.0002222
EXOC3L4	1.461	1.191e-06
RP11-192H23.8	1.456	0.005725
RGS6	1.454	0.0001085
RP11-63A2.2	1.453	0.01382
MAL	1.439	2.096e-05
MAPK4	1.438	5.415e-05
CYP1A1	1.432	0.003839
ITGB1BP2	1.425	0.0003773
FOLR1	1.42	1.247e-05
SMIM5	1.42	0.001625
RP11-317P15.4	1.419	0.009767
CCDC33	1.419	0.01779
AL592188.8	1.419	0.01862
C1orf116	1.418	6.929e-05
AQP6	1.418	0.004604
RGS3	1.416	7.369e-06
HBA1	1.409	3.528e-06
GDF3	1.406	0.01335
MYLK	1.403	2.9e-07
HEXIM2	1.399	3.614e-05
HBE1	1.398	0.003779
RP11-690C23.5	1.397	0.01151
RP11-525A16.4	1.396	5.384e-05
ADAM11	1.396	6.631e-05
LINC01002	1.396	0.0008164
AC144652.1	1.388	0.004302
FILIP1L	1.378	4.4e-05
USH1G	1.378	0.00702
POLR2J3	1.377	0.01315
HRC	1.374	0.007696
2021-03-04	1.373	0.001487
AC004466.1	1.371	0.004874
WFDC1	1.37	1.766e-06
2021-09-04	1.365	1.86e-05
TUBB1	1.36	1.575e-06
C9orf96	1.359	0.006374
THBS1	1.358	6.649e-07
RP11-166P13.3	1.358	0.01636
NT5DC4	1.349	0.01221
RP11-290F20.1	1.344	0.0008858
ABCB6	1.341	0.0003549
BTG2	1.34	3.344e-07
BIN1	1.339	5.37e-07
CLEC1B	1.338	1.44e-05
AC006126.4	1.338	3.768e-05
AC095067.1	1.335	0.000832
LTBP2	1.334	3.136e-05
RP11-553A21.3	1.334	0.0181
HYLS1	1.333	0.006691
CCR4	1.33	0.0003694
ECSCR	1.328	0.0008674
LCN10	1.324	0.01786
FAM109A	1.317	2.542e-06
CPNE5	1.31	5.251e-06
EPHX2	1.308	1.804e-06
KCNIP2	1.305	9.142e-06
TMEM238	1.304	0.02068
AC007383.3	1.3	0.009783
PFKFB2	1.296	0.001542
C19orf59	1.296	0.003019
ATG9B	1.29	0.00169
ABHD11	1.288	3.285e-06
GFY	1.287	0.01424
MPZL3	1.283	0.0002068
ACTA2	1.282	0.0002672
GNG8	1.271	4.123e-06
PDE5A	1.269	5.932e-06
MMEL1	1.269	0.0008499
XXbac-B476C20.9	1.263	0.0007798
VWA3B	1.262	0.0002559
M1AP	1.261	0.007736
GP9	1.26	5.031e-06
TREML1	1.254	4.982e-06
RP11-76N22.2	1.252	0.02404
MMRN1	1.251	1.511e-06
TMEM40	1.246	1.124e-05
SP7	1.245	3.105e-05
EXOC3L2	1.243	1.983e-05
CCDC19	1.243	0.001095
SWI5	1.241	3.817e-06
RHBDL3	1.24	1.426e-06
DBNDD2	1.233	0.002435
A2M	1.232	6.024e-05
AP006621.5	1.232	0.0195
MFSD2B	1.231	1.144e-05
MOBP	1.23	0.001535
CTNNA3	1.227	0.004394
MRVI1-AS1	1.224	0.02256
MRVI1	1.221	1.282e-05
KDM4A-AS1	1.217	0.001852
ABCC3	1.216	2.266e-06
HSD17B8	1.214	0.01336
ILK	1.21	6.412e-07
CCL5	1.21	0.006827
NDRG4	1.208	0.000111
LIPE	1.202	8.944e-06
PRSS36	1.202	0.0003675
CR1L	1.201	5.616e-06
B3GALT4	1.2	0.005886
PCED1B	1.199	0.006617
GPX1	1.198	1.987e-07
SAG	1.198	0.0008957
HSD17B14	1.197	0.001043
RASIP1	1.195	2.516e-05
C7orf61	1.19	0.01087
HAL	1.188	0.02952
C6orf100	1.187	0.02202
TNNI3	1.185	0.00022
SLC30A3	1.184	4.64e-06
CSF1R	1.178	0.000128
AHRR	1.175	5.021e-06
UBE2C	1.171	0.01248
LRRN2	1.168	6.356e-06
SMIM1	1.166	1.022e-05
BLVRB	1.158	1.866e-06
ANKRD9	1.154	2.055e-05
CD6	1.153	3.502e-05
LIPH	1.149	1.686e-05
CYTH4	1.143	5.09e-05
FDXR	1.141	1.015e-06
SMTN	1.138	7.579e-06
DARC	1.138	0.001016
EPPK1	1.138	0.004314
RP6-109B7.3	1.136	0.01127
BZRAP1-AS1	1.127	2.74e-05
TPGS1	1.119	0.003694
KLHDC8B	1.118	3.01e-06
CBR3	1.115	0.0003544
CMTM5	1.113	1.746e-06
MVP	1.11	0.002461
VWA5A	1.106	7.04e-06
ABC7-42389800N19.1	1.106	4.195e-05
CYP4F29P	1.106	0.003042
AIFM3	1.105	0.02859
GPR132	1.104	0.004263
NR6A1	1.103	3.857e-05
RP11-91G21.1	1.102	0.03048
S100A2	1.1	0.03219
FAM132A	1.096	0.02925
PLA2G15	1.095	1.995e-05
AC113189.5	1.091	0.006754
RP11-206L10.1	1.091	0.02371
DLGAP3	1.088	0.0001026
NRADDP	1.085	0.03542
ACKR2	1.083	0.007832
LY6G6F	1.078	0.0009749
SPINK4	1.078	0.00452
HOXB-AS1	1.078	0.004906
RP11-1275H24.3	1.078	0.04179
AC015969.3	1.077	0.03705
CD9	1.076	2.015e-06
FEZ1	1.073	4.971e-06
PTGER1	1.073	0.004918
MTFR1L	1.072	4.243e-06
IL11RA	1.068	9.357e-05
DGKG	1.067	1.625e-05
RHCE	1.066	1.423e-05
PPP1R1C	1.065	0.00613
S1PR2	1.065	0.04171
RP11-809O17.1	1.063	0.006137
OR14K1	1.063	0.02247
OSGIN1	1.062	0.00504
TCEA2	1.061	1.177e-05
SMIM6	1.061	0.03311
TOM1L2	1.059	5.597e-05
TP53INP1	1.059	6.354e-05
ORAI3	1.055	0.000876
DACT3	1.054	0.0001489
FUT6	1.052	0.01494
ID3	1.051	1.296e-05
PAQR7	1.051	2.72e-05
PTGIR	1.05	1.458e-05
MANBAL	1.05	0.0003093
PRSS27	1.05	0.0004446
ZNF385B	1.047	0.000475
FAM214B	1.044	4.175e-05
RP3-395M20.8	1.044	0.004322
PROCA1	1.042	0.0009723
TREX1	1.041	0.00095
TSIX	1.04	0.04536
SFXN3	1.039	0.000274
RDM1	1.035	0.0008745
AC018755.16	1.032	0.02461
SRC	1.028	1.458e-05
CCDC155	1.027	0.04254
PAQR9	1.025	0.004313
ATP1B2	1.025	0.03301
LMNA	1.024	3.117e-06
C20orf24	1.024	0.0001271
AC106786.1	1.024	0.01064
CCDC85B	1.021	1.947e-05
CCDC24	1.02	0.0002017
RP11-203M5.6	1.017	0.03155
CTSA	1.016	1.057e-05
ESPN	1.016	0.001529
DUSP5	1.004	9.573e-06
THBS4	1.004	0.03975
MDGA1	1.004	0.03797
GPR35	1.002	0.002303
AMOTL2	1	0.001386
CFP	0.9948	7.665e-05
ATP13A4	0.9947	0.01598
RP11-556I14.1	0.9942	0.01446
GSN	0.9929	4.789e-06
MCF2	0.9924	0.01753
ZSCAN16-AS1	0.9923	0.002908
ADPRHL1	0.9913	0.0194
ZNF185	0.9899	7.916e-05
SLC52A3	0.9899	0.00909
DMTN	0.9891	1.95e-05
CCM2L	0.983	5.162e-05
RP11-566J3.2	0.981	0.00331
RP11-909N17.3	0.9807	0.004457
TSPAN33	0.9801	2.573e-05
RP11-498E2.9	0.9799	0.0006096
TRIB1	0.9782	2.156e-05
ITGB3	0.9779	6.213e-06
TNFAIP8L2	0.9773	5.58e-05
ARMC5	0.9759	0.01547
EPHX1	0.9746	0.0001378
SLC37A1	0.9742	8.863e-06
ANXA9	0.974	0.04825
HYI	0.9726	0.001121
RNASEK	0.9719	0.005506
FAM211A	0.9713	1.237e-05
C11orf35	0.9713	0.03011
TENM2	0.97	0.0002268
LRRC24	0.9696	0.009097
LINC01137	0.9691	0.0005846
AVPI1	0.9677	0.004365
PLEKHO1	0.9675	8.719e-05
HERC2P3	0.9651	3.013e-05
HDAC5	0.9642	1.919e-05
TMEM150A	0.9633	0.0003614
RP1-159A19.4	0.9617	0.01585
EMCN-IT1	0.96	0.005415
RP11-273G15.2	0.9594	0.03487
TSC22D4	0.9567	6.176e-05
NR5A1	0.9527	7.592e-06
CD40	0.9513	0.00101
FAM65A	0.9512	4.332e-05
ZDHHC12	0.9509	0.0003483
VWA7	0.9506	0.01558
DNAJC4	0.9487	0.0005719
RP11-332H18.4	0.9487	0.007208
CD300C	0.9476	0.02274
LINC00853	0.9463	0.01215
SRXN1	0.9458	0.01469
ZNF703	0.9452	0.02769
AC016773.1	0.9413	0.01052
MYL5	0.9406	0.006915
CNPY4	0.9405	0.006346
INHA	0.9404	0.03631
OR2W3	0.9397	0.0004828
KIAA1614	0.9365	0.008939
CDKN2D	0.9363	2.032e-05
ZNF541	0.9363	0.0006909
CXCL3	0.935	0.003148
RP11-81H14.2	0.9335	0.0002678
C2orf82	0.93	0.007392
RN7SKP9	0.9299	0.04881
TRPC2	0.9295	0.04562
DNAJB5	0.9294	0.0004802
C15orf53	0.9289	0.004202
GMPR	0.9269	7.852e-06
ZGLP1	0.9258	0.00833
KIF17	0.9235	0.0179
RP1-257A7.4	0.9232	0.03327
PDGFB	0.9231	3.828e-05
COL7A1	0.923	0.01701
ADCY6	0.9228	8.211e-06
RP11-844P9.2	0.9217	0.0003188
FCGRT	0.921	4.076e-05
ALDH3B1	0.9178	0.005079
REEP6	0.9177	0.0001432
PADI4	0.9173	0.002291
HBQ1	0.9135	0.0005542
RP11-285F7.2	0.9135	0.001589
CTD-2369P2.2	0.9122	0.01536
PSPN	0.9114	0.0197
AC093818.1	0.9098	0.01222
VWA5B2	0.9084	0.007705
TMEM198	0.9075	0.003429
PFKFB4	0.9073	0.0001337
UBASH3A	0.907	3.725e-05
TMEM107	0.9068	0.003908
GPX8	0.9062	0.001596
AC108488.4	0.9033	0.00147
AGFG2	0.9002	7.723e-05
STXBP2	0.8995	3.834e-05
ZNF358	0.8986	0.002074
LMTK3	0.8927	0.007938
CORO1B	0.8922	5.006e-05
ADCK4	0.8901	0.0001037
SIPA1	0.8901	0.0001488
CD84	0.8885	2.042e-05
GNG11	0.8874	0.001692
PLEK	0.8868	2.658e-06
HCG4P3	0.8855	0.04857
KCNN1	0.8854	0.0007478
TRADD	0.8844	0.001588
VAMP8	0.8823	3.679e-05
C4orf36	0.8818	0.0104
COL1A1	0.8807	0.03007
PTPRCAP	0.8803	0.005316
TSPAN15	0.8794	0.0002734
C1QTNF6	0.8784	0.001426
TSPAN32	0.8782	7.958e-05
JPH4	0.8766	0.01838
CACTIN-AS1	0.8765	0.009544
NCKIPSD	0.8756	6.529e-05
HERC2P9	0.8751	8.263e-05
CADM3	0.875	0.03589
DISP2	0.8748	0.03318
C5orf56	0.8733	0.01225
AC093415.2	0.8732	0.001887
GP1BA	0.8718	3.276e-05
CTD-2336O2.1	0.8708	0.0007752
GRIN2C	0.8699	0.0005785
RP11-566J3.4	0.8697	0.04565
NFKBIA	0.8678	0.0001095
RP11-268J15.5	0.8666	0.02459
GPR146	0.8662	0.01548
LDLRAP1	0.8658	0.0001115
TMEM74B	0.8656	0.01005
CD34	0.8652	0.007191
TMEM8B	0.8651	0.01144
TMEM145	0.865	0.002629
OSBP2	0.8632	0.000269
RP11-879F14.2	0.8629	0.004161
TBC1D14	0.8628	2.319e-05
RP11-290F20.3	0.8624	0.0006205
MTATP6P1	0.8624	0.00347
AQP11	0.8617	0.03193
NOXA1	0.8617	0.04756
SLC44A4	0.8608	0.02294
GNB5	0.8606	2.755e-05
RP11-504P24.8	0.8596	0.0326
HDHD3	0.8591	0.0002014
AATK	0.8581	0.003372
SLC22A18	0.8573	0.0103
GET4	0.8569	0.01006
ZNF75D	0.8557	0.04802
RP11-553A10.1	0.8554	0.0005586
PRPH	0.853	0.01339
CEL	0.8511	0.0157
SLC24A3	0.851	5.228e-05
AP2S1	0.8505	4.268e-05
AIF1	0.8504	1.88e-05
RP11-802E16.3	0.8498	0.01195
PARVB	0.8489	3.476e-05
HERC2P2	0.8469	0.0001042
SNX24	0.8464	0.000415
RP11-438N16.1	0.8457	0.0001912
CTD-3018O17.3	0.8454	0.04097
FAM120C	0.8432	0.02376
MYOM2	0.8432	0.02762
XYLT2	0.8431	6.599e-05
GCHFR	0.843	0.0001298
TCF7L2	0.8426	0.005742
SDSL	0.8409	0.0001033
PPIF	0.8395	4.347e-06
PPP1R32	0.8391	0.04061
ZMAT5	0.8385	7.86e-05
RP11-60L3.1	0.8383	0.004135
AC004381.6	0.8379	0.0002638
NT5M	0.837	0.0001737
FN3K	0.8367	0.002625
TIAF1	0.8366	0.01804
CDK5	0.8358	0.0001945
TNFAIP2	0.8356	6.187e-05
CCDC3	0.8339	0.02276
TAGLN2	0.8334	3.692e-06
ZNF579	0.8326	0.0009607
EFNA1	0.8318	0.0005251
KCND1	0.8316	0.001589
RP11-977G19.5	0.8314	0.003014
RNF122	0.8314	0.01635
KRT8P12	0.8309	0.03273
AC020910.2	0.8298	0.02639
C4B	0.8297	0.04977
LGALS12	0.8295	0.0007208
IFI27L2	0.8294	0.0002287
CTNNBIP1	0.8278	0.001271
SLC25A29	0.8271	8.28e-05
CTC-756D1.3	0.8269	0.006826
RHOF	0.8265	0.0001043
RASGRP3	0.8262	7.649e-05
TMPRSS3	0.8258	5.003e-05
VASH1	0.8255	4.956e-05
CD24P4	0.8255	0.0006023
SEMA6B	0.825	0.0002086
CYB5R3	0.8222	7.443e-05
LRRC32	0.8222	7.641e-05
TF	0.822	0.006307
STRIP2	0.8217	8.071e-05
TUBG2	0.8215	0.001814
CALD1	0.8207	0.012
SCG5	0.82	0.03426
OPTN	0.8197	7.545e-05
ZC3H12A	0.819	0.008379
DNAJB2	0.8177	0.0001466
TGM2	0.8172	0.0001239
ITGA9	0.8166	0.01712
ADRA2A	0.8148	0.0001623
ROGDI	0.8146	0.000533
AC005306.3	0.8128	0.05
C19orf77	0.8125	0.0001954
MTMR11	0.8117	0.008529
LIN37	0.8106	0.01812
NEK8	0.8103	0.003726
LRRC16A	0.81	0.000336
GADD45A	0.8099	2.537e-05
HMGCL	0.8098	0.0001531
LINC00984	0.809	0.0001963
C6orf136	0.8081	0.0009769
BATF2	0.8076	0.02196
ROM1	0.8073	0.04449
DENND6B	0.8066	0.0004481
TIMM22	0.8062	0.0008412
MAGIX	0.8052	0.008319
PRKCD	0.8043	0.0001484
TTYH3	0.804	0.0006194
TST	0.8038	0.00316
MYL6	0.8032	2.171e-05
SAMD14	0.7994	4.928e-05
LIPT2	0.7976	0.03263
LRRC43	0.7975	0.04855
RP11-284F21.9	0.7973	0.001259
MRAP2	0.7969	0.0008241
SIX5	0.7969	0.01016
NUDT8	0.7944	0.001041
IDNK	0.7934	0.03616
GSTT1	0.7933	0.001363
CAMKK1	0.7898	0.0009983
NINJ1	0.7893	0.000454
CTTN	0.7884	0.0009361
ALDOC	0.7882	0.0001479
SNN	0.7874	0.0002189
TGFB1I1	0.7873	0.0003309
ART4	0.7862	0.003809
LAMTOR2	0.786	0.0004787
GNAZ	0.7858	0.001039
SGK3	0.785	0.001789
CLECL1	0.7825	0.01367
TGFBR3L	0.7824	0.0373
ZNF580	0.7819	0.002949
C15orf52	0.7818	0.0002872
HBG2	0.7807	3.893e-05
TMPO-AS1	0.7786	0.002632
TMEM160	0.7785	0.0007088
ACVRL1	0.7781	0.005846
HM13-AS1	0.7781	0.03562
UQCR10	0.7776	7.357e-05
GCOM1	0.7772	0.0003398
CASS4	0.7767	0.001478
RIN1	0.7765	0.03704
MYCN	0.7751	0.0003873
MYL4	0.7745	5.9e-05
CHST12	0.7735	0.001021
SNAI3-AS1	0.7718	0.05
DLK1	0.7717	0.0002169
G6PC3	0.771	0.000204
ELAC1	0.7709	0.02041
RP11-566K19.6	0.7705	0.02387
ADCK1	0.7701	0.01233
TEF	0.7694	0.0291
WBP5	0.7686	0.0003824
RP11-251M1.1	0.7686	0.008484
SOX18	0.7684	0.001045
MSRB2	0.7656	0.0004546
ATG9A	0.7647	0.0001228
RP11-578C11.2	0.7636	0.002937
CAPN12	0.7635	0.01414
ZNF446	0.7635	0.02095
PCDH12	0.7622	0.0002517
C3orf62	0.7622	0.001812
KHK	0.7621	0.0001522
RP11-216L13.19	0.7617	0.03486
UCP2	0.7612	0.0002027
CPT2	0.7607	0.0003393
C8orf82	0.7607	0.0008942
RP11-1084E5.1	0.7599	0.01475
UBE2S	0.7593	0.0002033
APLP1	0.7587	0.004291
PEX6	0.7579	0.0008573
ITLN1	0.7573	0.01498
MAGED2	0.7561	0.0001069
UNKL	0.7554	0.000685
TMEM81	0.7541	0.02562
RP11-617F23.1	0.752	0.02759
DHCR24	0.7518	6.88e-05
MAGED1	0.7516	0.0003618
SENCR	0.7515	0.001469
PIK3R5	0.7515	0.03996
CACNB3	0.7505	0.0004552
C1S	0.7468	0.01675
RET	0.7465	0.03054
ABHD8	0.7456	0.004001
IQCE	0.7446	0.001936
BTBD6	0.7439	0.0006328
FKBP2	0.7434	0.0007088
STEAP3	0.7429	0.0001424
SCAND1	0.7425	0.001279
HBBP1	0.7415	0.0003114
NPRL3	0.7415	0.0004457
FLOT2	0.7409	8.39e-05
ADM	0.7406	0.006975
LINC00467	0.7403	0.006413
VPS9D1	0.7377	0.0191
PPCDC	0.7361	0.0004424
GSTZ1	0.7347	0.001655
TRIM15	0.7342	0.0001624
STAC3	0.7342	0.0004921
ZER1	0.734	0.002366
DOK3	0.7314	0.0002925
ALAD	0.7313	0.0006773
EHD3	0.7308	0.0001414
TYROBP	0.7306	0.005719
AC010880.1	0.7304	0.002783
ICAM2	0.7301	0.0001414
SHC1	0.7291	0.0002062
RHD	0.729	0.000409
FAM65C	0.7286	0.0003024
VWA1	0.7284	0.007647
FNDC4	0.7274	0.02749
PDLIM7	0.7272	0.0002912
PIR	0.727	0.01072
GRIK4	0.7267	0.0004869
RP5-886K2.3	0.7252	0.0131
CCDC88B	0.7247	0.0007774
ANAPC15	0.7238	0.0008092
WASIR2	0.7232	0.01425
GSTM4	0.7229	0.0006761
TUBA1C	0.7215	5.29e-05
2021-09-05	0.7212	0.0002991
SNCA	0.7202	0.0002583
CACNA2D3	0.7201	0.01088
NSDHL	0.7198	0.0009933
UBA7	0.7191	0.0002793
TMEM132A	0.7187	0.0006448
OSBPL7	0.7174	0.001533
C19orf83	0.717	0.001489
AAMDC	0.7156	0.02177
ACHE	0.7153	0.03194
RP11-644F5.11	0.715	0.009356
PIGV	0.7139	0.007908
AP5S1	0.7137	0.01599
CA1	0.7133	0.0001188
RAB13	0.7127	0.0003563
CHMP2A	0.7124	0.0002839
AGPAT4	0.712	0.0005746
EMILIN1	0.7113	0.002763
EFHC2	0.7113	0.003868
RCN3	0.7097	0.0009641
AC092299.8	0.7095	0.04143
VPS25	0.7085	0.0002892
NDRG2	0.7085	0.0003671
BABAM1	0.7082	0.002595
ADRB1	0.7079	0.04473
ASB2	0.7069	0.01562
CAPN11	0.7068	0.01136
AGER	0.7052	0.002569
BMF	0.7046	0.00226
VEGFB	0.7045	0.002977
DNTTIP1	0.7041	0.001005
TNXB	0.7039	0.003522
RAB32	0.7038	0.0003963
ZCWPW1	0.7036	0.02068
PLEKHA7	0.7034	0.001937
RP11-320M2.1	0.7023	0.0281
PSRC1	0.7015	0.0007166
CDKN1A	0.6999	0.0006777
RNPEP	0.6995	0.0005191
TRAPPC6A	0.6994	0.001241
COMMD9	0.6991	0.002381
CCDC12	0.6977	0.001171
FES	0.6975	0.0009837
LRRC42	0.6965	0.0005635
C14orf93	0.6961	0.001303
TUBB4A	0.6957	0.001338
CIDEB	0.6951	0.006018
ADAMTS4	0.6951	0.04399
PPOX	0.6945	0.0009573
PHKA2	0.6933	0.0003181
TUBB4B	0.6929	0.0001566
RP5-1103G7.4	0.6928	0.03341
BCAN	0.6916	0.04754
CRELD1	0.6906	0.001776
SPSB2	0.6906	0.002419
STOML1	0.6905	0.003282
DOHH	0.6902	0.004111
FGFR3	0.6881	0.0004564
FPR3	0.6877	0.007548
SLAMF6	0.6875	0.001165
TMEM44-AS1	0.6874	0.03349
AF127936.7	0.687	0.03798
PCSK6	0.6867	0.0002053
TUBB2A	0.6864	0.006719
LINC00528	0.6864	0.03436
NEXN	0.6852	0.003704
ARHGAP9	0.6844	0.0003438
MYCBPAP	0.6841	0.03348
SLC9A1	0.6836	0.0007246
RP3-460G2.2	0.6835	0.03976
SEMA4B	0.6834	0.00103
FAM86A	0.6823	0.004327
PSMB9	0.6822	0.0001604
RP11-475N22.4	0.6819	0.02838
IDUA	0.6816	0.01547
HSPB1	0.6815	0.000613
UROD	0.681	2.747e-05
MT-CYB	0.6809	1.072e-05
RNF25	0.6792	0.004567
CCDC61	0.6777	0.008347
C6orf47	0.6765	0.001889
CDC25B	0.6761	0.0007861
2021-03-02	0.6749	0.00145
CUEDC2	0.6744	0.0007733
ATOX1	0.6742	0.001509
C8orf58	0.6733	0.007343
RP11-983P16.4	0.6733	0.02089
TMEM129	0.6731	0.0007913
SLC10A3	0.6725	0.003831
VSIG2	0.6724	0.03481
CDH23	0.6723	0.01847
RP11-85F14.5	0.6717	0.0295
C4orf48	0.6711	0.01221
COX6B1	0.6705	0.0002068
TMEM91	0.6705	0.002576
MOSPD3	0.6703	0.03733
LY6G5C	0.6702	0.03425
FAM212B	0.6694	0.001132
C16orf70	0.6684	0.005307
ZNF581	0.6683	0.005137
TMEM219	0.6682	0.0007022
C3	0.6681	0.002758
EYA4	0.668	0.02961
PPP2R5B	0.6675	0.004012
H19	0.6674	0.001184
GPI	0.667	0.0002257
ARHGAP27	0.667	0.0007498
CAMSAP3	0.6669	0.04051
SNX8	0.6661	0.002202
TRIM40	0.6658	0.03718
HERC2	0.6655	0.0003567
RBM38	0.665	0.0005106
TALDO1	0.6649	0.0001988
TBC1D17	0.6643	0.002453
ST3GAL3	0.6642	0.0008054
LDHD	0.6642	0.0247
TNFRSF14	0.6641	0.0005619
LCN2	0.664	0.001321
PYCR2	0.6639	0.0001868
TGFB1	0.6639	0.0006915
SNRNP35	0.6638	0.003341
INPP5J	0.662	0.03046
FAM50A	0.6605	0.0007738
WBSCR16	0.6604	0.002899
LRG1	0.6603	0.003965
DHRS11	0.6599	0.00243
MDFIC	0.6592	0.01334
ASIC3	0.6586	0.04229
CNRIP1	0.6576	0.000243
TANGO2	0.6575	0.00227
LY6E	0.6571	0.0004065
ARHGEF25	0.657	0.002022
SERPINB6	0.6569	0.0003576
CALHM2	0.6554	0.003566
BRMS1	0.6552	0.001486
OSBPL10	0.6552	0.01896
ATG4D	0.6548	0.001615
NNMT	0.6538	0.0002407
LZTS3	0.6525	0.01466
TUBA4A	0.6523	0.0002395
CYB5D2	0.6515	0.03919
AC006116.20	0.6513	0.002737
CTD-2228K2.7	0.6503	0.00219
SPI1	0.649	0.002134
SULT1A1	0.6489	0.002213
LAMTOR1	0.6485	0.0002684
ZNF582-AS1	0.6471	0.02296
GJA4	0.647	0.001035
ALDOA	0.6467	0.0001101
FCHSD1	0.6464	0.004477
CYTL1	0.6462	0.0005229
NDUFA3	0.6461	0.0009987
IRF1	0.6457	0.004255
ACOT11	0.6456	0.001765
DSTNP2	0.6456	0.009644
PRAF2	0.645	0.006311
EVI5L	0.6444	0.01865
ZSWIM3	0.644	0.03478
SAT2	0.6435	0.008435
GNPTG	0.6433	0.003405
APOL3	0.6429	0.001588
ADORA2B	0.6422	0.006079
EFCAB4A	0.6417	0.002545
RGAG4	0.6416	0.02669
AP001007.1	0.6414	0.02348
AIF1L	0.6408	0.001472
ZFYVE21	0.6405	0.000801
HPDL	0.6405	0.009608
NEURL1B	0.6404	0.0008905
ARFRP1	0.6401	0.004996
C6orf1	0.6395	0.01999
GATA1	0.6391	0.0003373
BCKDK	0.6386	0.001319
CDKN2C	0.6383	0.0008339
RP11-473M20.9	0.6375	0.00169
PHKG2	0.6373	0.02431
DPF3	0.6367	0.001708
EHD1	0.6348	0.003753
TMEM9	0.6347	0.0002885
CCND3	0.6342	0.0001731
HPS1	0.6332	0.00126
GRIPAP1	0.633	0.0007361
SLC16A5	0.6315	0.02213
NPLOC4	0.6312	0.000742
GP6	0.6308	0.001216
PGBD5	0.6308	0.004817
TAPBPL	0.6307	0.0123
GPKOW	0.6301	0.002813
FAM73B	0.63	0.002613
GPR137B	0.6295	0.001779
C22orf46	0.6266	0.02613
RNF135	0.6262	0.003757
APBB1IP	0.6261	0.0005788
CDC42EP4	0.6239	0.01848
NFE2	0.6238	0.0004821
VAMP2	0.6229	0.001454
IL18BP	0.6229	0.006874
PDK2	0.6228	0.008042
CAMK1	0.6222	0.000795
POLR2J	0.6221	0.002734
SYP	0.6219	0.008046
NHLRC4	0.6217	0.03945
HEXDC	0.6214	0.003345
MYO18A	0.6213	0.002534
C1orf213	0.6212	0.04089
KIFC2	0.6209	0.002805
CTTNBP2	0.6205	0.002013
GON4L	0.6189	0.002208
UBXN1	0.6188	0.0008601
C1orf122	0.6187	0.004616
C1orf226	0.6187	0.01241
SLC25A1	0.618	0.001658
PTMS	0.618	0.001537
PANX2	0.6178	0.03208
MXD3	0.6176	0.002508
KIAA0895L	0.6176	0.003436
GRASP	0.6168	0.005922
HCFC1R1	0.6165	0.01157
KLC4	0.6159	0.002684
NPY1R	0.6157	0.02869
USP4	0.6155	0.0005515
BUB1	0.6153	0.0007262
MARVELD1	0.6145	0.002804
FBXL15	0.6141	0.003477
PMVK	0.6139	0.001491
UBBP4	0.612	0.001005
ICAM4	0.612	0.001454
STYXL1	0.6119	0.003474
SEMA7A	0.6118	0.0003809
ZNF219	0.6115	0.006854
RP11-622K12.1	0.6114	0.00213
IL17RE	0.6112	0.00585
MSX1	0.6108	0.003379
ZNF524	0.6107	0.01213
RP11-252A24.7	0.6106	0.009548
CALM3	0.6102	0.0002034
SMAD6	0.6102	0.001252
FAM114A1	0.6102	0.02191
ARHGAP6	0.6092	0.00152
OSGEP	0.6083	0.001191
PI4K2A	0.6083	0.002418
KIF20A	0.6076	0.0008559
C1orf228	0.6075	0.001138
EPN1	0.607	0.001858
PTPRH	0.6069	0.005598
NRGN	0.6065	0.001503
GRN	0.6065	0.001768
CA11	0.6059	0.005208
FAM195A	0.6052	0.001924
RP11-4O1.2	0.6052	0.007858
CCRL2	0.6047	0.01865
PRDX5	0.6045	0.0005111
MVB12B	0.6034	0.003827
ZNF467	0.6034	0.005382
PAQR4	0.6031	0.004115
SMO	0.6026	0.00218
RRM2	0.6024	0.000561
WDR83OS	0.6023	0.005022
RNA18S5	0.602	5.534e-05
MIDN	0.6019	0.004119
GP5	0.6017	0.002231
PALM3	0.6014	0.01373
TESK2	0.6012	0.002733
RP11-909N17.2	0.6011	0.01481
HPSE	0.6007	0.002354
EGF	0.6006	0.01152
HOXA11-AS	0.6001	0.00983
ARHGAP25	0.5987	0.0008391
EBP	0.598	0.00213
IFI35	0.5977	0.004838
SERTAD3	0.597	0.009168
TMEM198B	0.5954	0.01303
TROAP	0.5952	0.001655
SELM	0.595	0.01648
C1RL	0.5949	0.002048
ELOF1	0.5947	0.003722
KIFC1	0.5945	0.001358
ALDH7A1	0.5941	0.01378
TUBG1	0.5939	0.005955
PROSER2	0.5929	0.01504
MMP24-AS1	0.5919	0.02157
TBC1D13	0.5916	0.00599
MVK	0.5916	0.009727
PNPLA2	0.591	0.00249
COA3	0.5907	0.003881
TMEM86B	0.5887	0.01988
RP11-284F21.10	0.5881	0.00185
PTGS1	0.5879	0.0002349
ARHGAP30	0.5873	0.002963
MVD	0.587	0.003293
ARFGAP2	0.5867	0.001354
B3GNT7	0.5867	0.04744
TBXAS1	0.5864	0.0007427
C9orf16	0.5852	0.009876
MACF1	-0.5852	0.0004613
SLC25A32	-0.5854	0.002703
MST4	-0.5855	0.004565
GTF2H2	-0.5857	0.02796
PRKDC	-0.5859	0.0003171
ZNF841	-0.5861	0.01179
WWOX	-0.5869	0.03586
CAMK1D	-0.587	0.002718
APAF1	-0.5871	0.00291
PABPC1L	-0.5871	0.007806
NCOA7	-0.5874	0.001832
ZFP28	-0.5874	0.01561
GNPDA2	-0.5878	0.008903
DPY19L2P1	-0.5881	0.0174
NUDT12	-0.5881	0.0351
TBC1D9	-0.5883	0.002172
POLR3B	-0.5884	0.003191
SEC61G	-0.5884	0.01658
RP11-53O19.1	-0.5887	0.02397
ZNF354B	-0.5891	0.0129
OCLN	-0.5892	0.01719
PTGFRN	-0.5895	0.006216
GPR37	-0.5903	0.0197
ZNF780A	-0.5905	0.03936
CDCA7	-0.5908	0.002162
CDH12	-0.5908	0.005879
UBXN2B	-0.5909	0.007291
UTP20	-0.591	0.002281
MYO10	-0.5911	0.03042
SLC10A7	-0.5914	0.00559
CCDC82	-0.5915	0.03327
CASC7	-0.5916	0.001047
RASA2	-0.5919	0.01186
NXPH1	-0.5924	0.034
NPHP3	-0.5926	0.008201
MTFR2	-0.5926	0.01293
CEP44	-0.5929	0.003788
SLC16A7	-0.593	0.006245
SLC23A2	-0.5931	0.005992
AGTRAP	-0.5935	0.02148
ROCK2	-0.5941	0.002002
UGGT1	-0.5942	0.000673
ZNF302	-0.5943	0.02153
LCOR	-0.5949	0.003181
CSGALNACT2	-0.5951	0.006011
PDSS1	-0.5951	0.008563
GTPBP10	-0.5953	0.008123
RP11-346D14.1	-0.5954	0.01558
AK4	-0.5957	0.001709
PLAG1	-0.5964	0.007525
RAD54B	-0.5968	0.02404
ZBTB21	-0.5971	0.01137
MBNL1	-0.5972	0.002639
U2SURP	-0.5975	0.003878
GGH	-0.5976	0.004617
SNX30	-0.5976	0.01924
GLRX2	-0.5976	0.03233
EID1	-0.5977	0.01504
MND1	-0.5978	0.009547
KRIT1	-0.5985	0.01734
CDK17	-0.5992	0.002638
MDM1	-0.5992	0.00466
DYNLT3	-0.5992	0.01553
SMC5	-0.5994	0.004234
NUP160	-0.5995	0.003953
TMEM126B	-0.5995	0.02802
AGO2	-0.6	0.01473
USPL1	-0.6001	0.005999
SP3	-0.6008	0.004397
NR2F2	-0.6015	0.001737
SGOL2	-0.6018	0.005215
WAPAL	-0.6019	0.002813
RP11-220I1.1	-0.6025	0.0048
GYPA	-0.6025	0.01088
SC5D	-0.603	0.01005
LAMA2	-0.603	0.02765
CCDC112	-0.6032	0.009665
DPH3	-0.6032	0.01221
CLASP2	-0.6035	0.001745
FPGT	-0.6038	0.02764
CDK8	-0.6041	0.004015
CHORDC1	-0.6041	0.00655
RBPJ	-0.6043	0.006959
TIGD2	-0.6048	0.01271
MB21D2	-0.6048	0.01567
ZNF283	-0.6051	0.04754
C2orf44	-0.6053	0.005572
IL6ST	-0.6058	0.00472
RLF	-0.606	0.005458
CCDC91	-0.606	0.0111
UBE2Q2P6	-0.606	0.01941
FZD5	-0.6062	0.03118
TCF4	-0.6064	0.002715
HIPK1	-0.6065	0.001091
GEN1	-0.6065	0.007468
PRDM11	-0.6065	0.03428
TYW5	-0.607	0.005534
ABCE1	-0.6072	0.006867
IL7R	-0.6073	0.01407
BRAF	-0.6075	0.002656
CREBRF	-0.608	0.008287
IBTK	-0.6083	0.003497
BRIP1	-0.6084	0.003249
DLX1	-0.6085	0.003741
ZNF765	-0.6087	0.01366
AC009948.5	-0.6088	0.02479
LSM11	-0.6091	0.003169
OGT	-0.6092	0.001171
PTP4A1	-0.6092	0.00314
PTBP2	-0.6093	0.01024
RAP1GDS1	-0.6093	0.01032
VASH2	-0.6094	0.01954
TMEM144	-0.6097	0.009002
DNAJC27	-0.6097	0.04269
TXNDC16	-0.6103	0.02792
TNKS	-0.6105	0.001378
PIK3CB	-0.6105	0.002571
ZMYM2	-0.6109	0.006046
GNB1	-0.6113	0.0002542
ANKRD36	-0.6113	0.008127
TMEM167A	-0.6119	0.01214
RCHY1	-0.6123	0.02888
GABPB1-AS1	-0.6124	0.005819
FBXL3	-0.6125	0.008231
RRAGD	-0.6129	0.008783
ZNF611	-0.6129	0.0162
MFAP3	-0.613	0.007515
KLHL7	-0.6131	0.01038
GIPR	-0.6135	0.0361
DEK	-0.614	0.006772
EXTL2	-0.614	0.01306
DRAM2	-0.6148	0.02231
KRR1	-0.615	0.009829
ZBTB1	-0.6151	0.01842
FOXP1	-0.6153	0.0115
LZTFL1	-0.6155	0.02384
SUPT3H	-0.6156	0.03503
NCOA1	-0.6159	0.002051
AC009299.3	-0.6161	0.00647
TMF1	-0.6162	0.002785
EVA1B	-0.6162	0.008984
BIRC6	-0.6164	0.0004935
TTC21B	-0.6168	0.00693
TMEM209	-0.6173	0.00307
ERO1LB	-0.6174	0.003851
PMS1	-0.6174	0.005972
ATP8A1	-0.6176	0.003349
KIAA1524	-0.6179	0.01387
ZNF252P	-0.618	0.04212
FAM188A	-0.6181	0.01133
C6orf120	-0.6188	0.003071
MEX3C	-0.6188	0.004481
KIF20B	-0.6192	0.00549
AASDHPPT	-0.6192	0.007816
POLR3G	-0.6192	0.01143
ERVK3-1	-0.6194	0.007952
TBC1D8B	-0.6196	0.0299
SPIN1	-0.6197	0.0014
USP15	-0.6197	0.005696
ARL6IP6	-0.6198	0.007229
EPB41L3	-0.6202	0.04304
NF1	-0.6207	0.000679
EZR	-0.6207	0.001202
DLX2	-0.6207	0.03788
C6orf211	-0.6208	0.0042
NMD3	-0.6208	0.004024
ARL4A	-0.6211	0.02536
ORC5	-0.6213	0.02206
SNRNP48	-0.6215	0.002719
RAB39B	-0.6219	0.01441
C4orf32	-0.6229	0.009949
TMEM123	-0.6233	0.002126
TTC37	-0.6234	0.00443
NUDT21	-0.6235	0.003234
TBC1D4	-0.6241	0.001861
ZMPSTE24	-0.6241	0.004302
JAG2	-0.6241	0.00769
RPS6KB1	-0.6243	0.001584
PPP1CB	-0.6244	0.007189
DMWD	-0.6244	0.01238
ZBTB25	-0.6244	0.04981
SMC6	-0.6255	0.005806
TMEM39A	-0.6256	0.002454
NCR3	-0.6258	0.007322
RANBP6	-0.6258	0.006194
PAXBP1	-0.6262	0.004676
PNRC2	-0.6266	0.007509
ANKRD32	-0.6266	0.009354
MMD	-0.6267	0.00211
C12orf29	-0.6268	0.003772
CD52	-0.627	0.001258
MTMR10	-0.627	0.004623
LYPLA1	-0.6272	0.006208
USP34	-0.6276	0.000637
C2CD5	-0.6277	0.003768
FGFR1OP2	-0.6278	0.001679
TGFBR2	-0.6278	0.002074
TSEN15	-0.6283	0.004384
AC083843.1	-0.6289	0.04413
AFF4	-0.629	0.0006314
ATP6V0A2	-0.6292	0.0006319
SLC12A6	-0.6302	0.00135
SREK1IP1	-0.6303	0.004018
FOXC1	-0.6304	0.0263
FAS	-0.6307	0.04658
DICER1	-0.6308	0.0006924
FAM73A	-0.6309	0.004069
UTRN	-0.6314	0.001013
KIF3A	-0.6318	0.004585
ZFC3H1	-0.632	0.002449
GK	-0.632	0.005108
DISC1	-0.632	0.02636
PCNXL4	-0.6324	0.002524
SNRPE	-0.6329	0.006461
ITGA2	-0.6336	0.002326
TMEM30A	-0.6342	0.001312
CHMP2B	-0.6344	0.01058
RSBN1	-0.6347	0.008358
PMP22	-0.6351	0.002585
TRAPPC13	-0.6354	0.003961
ZNF28	-0.6356	0.01151
PAPD4	-0.6357	0.009136
CCDC6	-0.6359	0.004041
OTUD6B	-0.6367	0.002783
ZNF277	-0.6367	0.01107
RIOK2	-0.6368	0.01357
PIP5K1B	-0.637	0.005317
ZNF30	-0.637	0.04021
IFNAR1	-0.6373	0.001048
NIPBL	-0.6375	0.0007867
ZBTB44	-0.638	0.001375
MOSPD1	-0.6386	0.008493
FAM98B	-0.6391	0.002307
FAM107B	-0.6393	0.000615
DPP8	-0.6394	0.001157
C12orf4	-0.6395	0.007533
YOD1	-0.6399	0.002718
RNF13	-0.6399	0.01042
MAP3K1	-0.641	0.003604
FER	-0.6411	0.003099
BEND4	-0.6413	0.0007781
LAMP2	-0.6426	0.002855
POT1	-0.6428	0.02425
AHCTF1	-0.6435	0.001151
SLC35G2	-0.6435	0.04743
ZNF148	-0.6437	0.001121
HLTF	-0.6446	0.0009487
LEPR	-0.6446	0.001076
HELLS	-0.6446	0.002977
RFC3	-0.6449	0.003515
RNASEH2B	-0.6449	0.01166
SPAST	-0.6454	0.004761
ORC4	-0.6454	0.02023
DHX32	-0.6455	0.00696
RFK	-0.6456	0.001839
NAV1	-0.6456	0.007158
RBBP9	-0.6456	0.02318
ZBTB37	-0.6462	0.001755
AP5M1	-0.6463	0.008202
COX11	-0.6464	0.004409
SLC25A36	-0.6479	0.004315
STT3B	-0.6487	0.002346
PPIL3	-0.6491	0.002375
CEP170	-0.6492	0.001409
UCHL5	-0.6492	0.002419
YEATS4	-0.6494	0.01496
MED13L	-0.6497	0.0005631
TMEM194A	-0.6497	0.0007786
SLC30A7	-0.6498	0.003629
CMTM6	-0.6499	0.001729
LANCL1	-0.6499	0.003396
KIAA1467	-0.65	0.0013
ESYT3	-0.6501	0.007015
IMPA1	-0.6506	0.002419
PDP1	-0.6507	0.01296
PRIM1	-0.6508	0.005582
IGF2R	-0.6515	0.0005791
MIER1	-0.6515	0.003133
PARP15	-0.6517	0.01095
PLCH1	-0.652	0.0004739
ZNF431	-0.6525	0.006403
ZMAT3	-0.6531	0.02314
EAF1	-0.6532	0.001013
ZWILCH	-0.6533	0.0045
TAB3	-0.6534	0.001098
USP37	-0.6536	0.001806
SLC25A46	-0.6538	0.003514
FGF13	-0.6538	0.01524
LEF1	-0.6541	0.001559
AHNAK	-0.6541	0.02508
BMP2K	-0.6543	0.0007449
IMPAD1	-0.6544	0.0004755
COPS2	-0.6544	0.003775
SNTB2	-0.6547	0.002132
MOB4	-0.6547	0.008508
TNKS2	-0.6548	0.001557
SLC35A3	-0.6553	0.008171
PPP2R5E	-0.6556	0.007873
MFSD8	-0.6557	0.03283
LINC00504	-0.6559	0.03277
NAA15	-0.656	0.007142
USP45	-0.6566	0.00242
C7orf60	-0.6572	0.005863
NUP54	-0.6574	0.01516
LAMC1	-0.6577	0.0004366
NEDD1	-0.6579	0.004618
UBE2G1	-0.6582	0.003923
BMP8B	-0.6589	0.001581
DDN	-0.6591	0.01643
FOCAD	-0.6592	0.001099
XPO4	-0.6592	0.001083
TPD52	-0.6596	0.003692
PRIMPOL	-0.6597	0.003159
SLC38A2	-0.6597	0.003632
RHOQ	-0.6605	0.001832
CPPED1	-0.6606	0.001174
CCDC58	-0.6606	0.004211
ZFP1	-0.6607	0.006894
SLC15A2	-0.661	0.03426
LRPPRC	-0.6611	0.001249
SCAPER	-0.6614	0.01597
NOC3L	-0.6618	0.001636
C16orf87	-0.6618	0.005127
CASC5	-0.6622	0.001086
KIAA1549	-0.6628	0.007439
SLC26A2	-0.6633	0.003698
MCOLN2	-0.6636	0.001218
ATG2B	-0.6638	0.001816
FZD7	-0.6645	0.03961
DST	-0.6647	0.0004562
ZNF354A	-0.6651	0.019
ZFR	-0.6652	0.0003765
RP11-261C10.3	-0.6652	0.04813
FBXO28	-0.6655	0.001646
LIMCH1	-0.666	0.000444
CENPK	-0.6661	0.002058
SLC25A16	-0.6665	0.02512
CASC4	-0.667	0.001202
IGSF10	-0.667	0.004522
CBL	-0.6687	0.0004977
ANTXR1	-0.6689	0.001241
CTBS	-0.6694	0.001247
NBN	-0.6696	0.00256
ALG10	-0.6714	0.02077
IL15	-0.6714	0.03838
MYO5A	-0.6717	0.0008943
KMT2A	-0.6723	0.0004024
TPT1-AS1	-0.6724	0.02106
GTPBP8	-0.6727	0.02006
ZFP90	-0.6727	0.03047
FAM49A	-0.6728	0.00458
PLEKHG5	-0.6731	0.006986
RBM7	-0.6731	0.008461
FAM117A	-0.6734	0.001066
SLC25A30	-0.674	0.001489
APOOL	-0.674	0.01411
CDC14A	-0.6742	0.004295
HIVEP1	-0.6742	0.005129
CHSY1	-0.6746	0.000296
PPP1R9A	-0.6753	0.005016
WASF3	-0.6754	0.001548
PNRC1	-0.6756	0.01891
CENPE	-0.676	0.001493
TRIP11	-0.6765	0.001575
FBXL4	-0.6768	0.006582
HSPG2	-0.6768	0.02578
GPR63	-0.6769	0.0041
CEP290	-0.6773	0.00324
POGLUT1	-0.6781	0.00432
DNAJC10	-0.6782	0.002625
RP4-665J23.4	-0.6785	0.0479
MAP3K2	-0.6786	0.001426
RAP2A	-0.6796	0.008348
ANKRD42	-0.6805	0.03546
RBMS1	-0.6807	0.0005551
EDEM3	-0.6807	0.001748
FMR1	-0.6808	0.003312
RAB10	-0.6812	0.001252
SLC38A9	-0.6812	0.004152
TMEM170A	-0.6813	0.002509
S100A11	-0.6815	0.0007344
ZBTB11	-0.6816	0.0006172
PXK	-0.6817	0.001822
ZDHHC17	-0.6818	0.004693
C1orf27	-0.6818	0.006727
EIF1AX	-0.6821	0.00106
FAM132B	-0.6821	0.04314
CTNNAL1	-0.6828	0.008785
ATP11B	-0.6829	0.0006567
FANCF	-0.6832	0.006713
CMBL	-0.6834	0.0005659
DENND1B	-0.684	0.003212
NAA30	-0.6843	0.01304
RP1-152L7.5	-0.6847	0.01466
FAM60A	-0.685	0.0006461
OSTC	-0.685	0.0053
ARNTL2	-0.6852	0.002064
FAM111B	-0.6855	0.01805
DMXL1	-0.6858	0.007414
FASTKD3	-0.6859	0.01497
PIKFYVE	-0.686	0.0003954
ACSL1	-0.686	0.0005052
VEZT	-0.6862	0.001723
ESF1	-0.6867	0.001366
OAF	-0.6867	0.001507
MYCBP2	-0.6872	0.0002337
ZFAND1	-0.6887	0.002005
BCOR	-0.6889	0.0214
KIAA2018	-0.6897	0.003814
MAB21L1	-0.6902	0.03603
CSNK1G3	-0.6904	0.0008625
MX2	-0.6909	0.007086
HS3ST3B1	-0.691	0.02339
CCDC152	-0.6911	0.003606
XPOT	-0.6913	0.0006975
ZNF85	-0.6913	0.03451
ATP2B1	-0.6921	0.0009843
PTPN9	-0.6921	0.001012
CLIC4	-0.6924	0.0002702
NEDD4	-0.6925	0.0004121
IFIT5	-0.6926	0.01311
TM9SF3	-0.693	0.003835
KMT2C	-0.6931	0.0005087
GUSBP1	-0.6932	0.02404
DIAPH3	-0.6938	0.004135
EXPH5	-0.6939	0.002493
CUL5	-0.6945	0.002377
COMMD10	-0.6951	0.008741
FAM178A	-0.6952	0.0008763
PREPL	-0.6953	0.0006055
ANKRD46	-0.6953	0.001142
GOLGA8O	-0.6956	0.0009287
IQGAP1	-0.6959	0.000397
ZNF644	-0.6962	0.003517
LCP1	-0.6967	0.0006903
NLRP1	-0.6967	0.005656
FBXO6	-0.6967	0.007238
RAB27B	-0.6969	0.0004468
HELZ	-0.697	0.0003423
ADSS	-0.6973	0.001285
ABHD13	-0.6975	0.03234
CLN5	-0.6979	0.006909
ZNF529	-0.6986	0.002703
HEATR3	-0.6987	0.002418
OTOF	-0.6987	0.02616
XRN1	-0.6989	0.0009753
DHX36	-0.6996	0.00393
PALLD	-0.7001	0.001997
TMX1	-0.7004	0.0006978
AMMECR1	-0.7004	0.001852
HIVEP2	-0.7005	0.0007823
SPIN4	-0.7005	0.0009762
NCOA3	-0.7013	0.001797
TFRC	-0.7014	0.0003261
EPT1	-0.7015	0.0005025
TRIM33	-0.7015	0.0007108
ASPM	-0.7018	0.005668
DGKE	-0.7023	0.0007261
SDHAP1	-0.7023	0.02396
RAB23	-0.7026	0.002799
CPED1	-0.7027	0.006009
FAM72A	-0.7028	0.02677
PRDM6	-0.7029	0.003554
NAA16	-0.703	0.002976
RP11-1407O15.2	-0.7046	0.01736
HOOK3	-0.7047	0.0007222
UBE4A	-0.7048	0.0003381
MAML2	-0.7048	0.01569
USP31	-0.7054	0.005353
C17orf51	-0.7059	0.001579
C8orf88	-0.7062	0.007893
C5orf24	-0.7063	0.0005399
STRN	-0.707	0.0007712
GOLGA8A	-0.7073	0.003496
ATRX	-0.7075	0.00146
SGPP1	-0.7075	0.003069
DPH6	-0.7078	0.006169
SCN9A	-0.7081	0.002401
SLC35F5	-0.7086	0.004038
ALKBH8	-0.7086	0.00791
TMEM33	-0.7092	0.0006453
ICK	-0.7092	0.00322
SEC24A	-0.7095	0.001426
XRCC6BP1	-0.7098	0.005071
DOCK11	-0.7104	0.0007444
DIS3	-0.7104	0.002894
MRC2	-0.7106	0.0004656
MINPP1	-0.7109	0.00226
TAF13	-0.711	0.01164
SENP7	-0.7112	0.003304
HNRNPU-AS1	-0.7118	0.006506
FAM228B	-0.7121	0.023
WDR36	-0.7122	0.002542
USP16	-0.7122	0.002649
CHMP4C	-0.7124	0.02494
CCNC	-0.7127	0.001166
HEATR1	-0.713	0.0001956
ZNF555	-0.7134	0.02474
OSTM1	-0.7136	0.0008135
AP1AR	-0.7136	0.001506
PPP2R3C	-0.7149	0.02164
BRCA2	-0.7155	0.001575
FKBP14	-0.7157	0.0007012
DOCK3	-0.7163	0.02353
CREB5	-0.7168	0.001269
TMEM181	-0.717	0.0002414
ETAA1	-0.7177	0.008969
MMGT1	-0.7185	0.01068
CHM	-0.7186	0.01657
STXBP4	-0.7196	0.02939
LRRC8B	-0.7199	0.00035
CENPQ	-0.7201	0.002683
ZNF605	-0.7202	0.001506
ARL5B	-0.7202	0.001715
TMED10	-0.7211	0.0004626
KCNQ5	-0.7226	0.0009055
SRFBP1	-0.723	0.00235
FGFRL1	-0.723	0.003369
PHF6	-0.7231	0.001496
ERV3-1	-0.7233	0.02335
ASNSD1	-0.7234	0.005531
PTBP3	-0.724	0.001075
DENND4A	-0.7242	0.001312
SLC19A2	-0.7243	0.003583
ARFIP1	-0.7246	0.001387
SLC16A10	-0.7246	0.004193
KLHL8	-0.7247	0.001053
NUFIP2	-0.7254	0.0001903
PLEKHA8	-0.7256	0.0003446
MYSM1	-0.7265	0.000613
ZNF799	-0.7266	0.04781
FANCB	-0.7268	0.01471
DNA2	-0.7271	0.003672
TMEM245	-0.7272	0.0003342
IPO7	-0.7275	0.0008562
SBDSP1	-0.7291	0.004875
NUDT4	-0.7294	0.0001171
TXLNG2P	-0.7294	0.01027
ZNF641	-0.7295	0.005478
DEPDC4	-0.7306	0.02175
ZNF670	-0.7308	0.002931
MICAL2	-0.7311	0.000157
NFE2L3	-0.7311	0.000791
PKN2	-0.7315	0.002032
BEND6	-0.7318	0.03262
JUN	-0.7322	0.003825
SCYL2	-0.7323	0.001035
POLR2M	-0.7324	0.0004301
RNF130	-0.7324	0.0004744
GPR155	-0.7333	0.009057
RBAK	-0.7336	0.002246
RTKN2	-0.7336	0.0296
MYO9A	-0.7343	0.0006793
GNAQ	-0.7347	0.0006385
PFDN4	-0.7364	0.003226
DNAAF2	-0.7369	0.01256
RAD51AP1	-0.7373	0.0005907
KATNBL1	-0.7377	0.001334
LYRM5	-0.7378	0.001963
FAM172A	-0.7379	0.002044
ZNF621	-0.7382	0.0007658
TLR3	-0.7383	0.04114
RBBP8	-0.7384	0.0015
THAP5	-0.7386	0.00537
ZNF251	-0.7389	0.001567
ENTPD7	-0.7389	0.01028
MPZL1	-0.739	0.0004862
RP11-277P12.20	-0.7392	0.002653
MIR3916	-0.7393	0.001079
RSL24D1	-0.7407	0.0002646
FBXL13	-0.7408	0.0007113
2021-03-01	-0.7408	0.0229
PLS1	-0.7412	0.0007205
TRMT13	-0.7412	0.001224
UBA6	-0.7412	0.001658
PHIP	-0.7415	0.0002627
DNAJC3	-0.7418	0.0004238
ZKSCAN8	-0.7418	0.0004356
MLF1	-0.7418	0.003472
FCHO2	-0.7418	0.003762
ZNF609	-0.7425	0.000529
KIF21B	-0.7427	0.000585
WDR35	-0.7429	0.001175
PLCB1	-0.7429	0.0114
FAM8A1	-0.7431	0.001849
MANEA	-0.7434	0.001198
RFX7	-0.7434	0.002719
ANKRD18B	-0.7436	0.01061
FAM184A	-0.7437	0.003233
ADAMTS19	-0.7446	0.03485
HIPK3	-0.7449	0.001377
PDE4DIP	-0.7449	0.00227
SNX13	-0.7453	0.01959
RPS6KA5	-0.7461	0.002191
PELI1	-0.7464	0.001974
DENND4C	-0.747	0.0005637
PYROXD1	-0.747	0.003409
MLK4	-0.747	0.00663
GLMN	-0.747	0.008472
ZC3H12C	-0.7475	0.0004867
PTGES3	-0.7475	0.004371
ELMOD2	-0.7477	0.001826
GNB4	-0.7481	0.0003605
RP11-517B11.7	-0.7482	0.03872
CCBL2	-0.7483	0.01265
SOCS4	-0.7487	0.0008575
CGGBP1	-0.749	0.001887
LINC00669	-0.7492	0.01016
SIX1	-0.7493	0.0114
ERCC8	-0.7497	0.004723
SECISBP2	-0.7499	0.0006081
MAB21L3	-0.7499	0.04589
RAPGEF5	-0.7511	0.002857
SLC39A8	-0.7513	0.001262
USP1	-0.7517	0.001862
CDK14	-0.7519	0.02401
TES	-0.7522	0.001335
CD164	-0.7526	0.0005345
IGSF11	-0.7528	0.002295
ZNF217	-0.7539	0.003069
TROVE2	-0.754	0.000512
RALGAPA1	-0.7555	0.001051
STRBP	-0.7558	0.0004058
MED21	-0.7559	0.004169
DCAF17	-0.756	0.001202
PCMTD1	-0.7561	0.002001
TMEM64	-0.7568	0.0004216
RP11-620J15.3	-0.7568	0.0004497
PDE4D	-0.7571	0.001117
NDC1	-0.7573	0.001387
THAP9-AS1	-0.7575	0.01098
DCT	-0.7589	0.0007731
EIF4E3	-0.7591	0.04672
AGTPBP1	-0.7593	0.006007
SCAMP1	-0.7594	0.004427
FAM169A	-0.7594	0.03264
KLHL23	-0.7596	0.0003171
ATF5	-0.7597	0.0007424
FBXL14	-0.7598	0.001901
KIAA2026	-0.7599	0.0002074
DYNC2LI1	-0.7601	0.005435
IKZF5	-0.7603	0.0008991
REST	-0.7609	0.0004084
FKBP7	-0.7614	0.003017
AP000525.9	-0.7617	0.003357
TBC1D31	-0.7618	0.0007433
GLS	-0.762	0.0005453
CD302	-0.7626	0.004259
ANKRD36B	-0.7626	0.02027
DHRS3	-0.7636	0.01467
PLSCR4	-0.7637	0.02179
PPAT	-0.7638	0.0008873
ACBD5	-0.7645	0.0008705
RP11-697E2.7	-0.7645	0.01772
JAKMIP2	-0.7645	0.01531
MAPK8	-0.7646	0.0006772
MKL2	-0.7646	0.002296
EXOC5	-0.7647	0.007003
ADAM9	-0.7648	0.0005385
WNT7A	-0.7653	0.0496
COMMD8	-0.7662	0.002531
PRKG2	-0.7664	0.0009017
RMND5A	-0.7666	0.0001773
KIAA0040	-0.7671	0.0004201
UBN2	-0.7674	0.0009518
CERS6	-0.7677	0.0003221
ERLIN2	-0.7694	0.0002061
ELK4	-0.7701	0.0003337
CASP8AP2	-0.7714	0.0005493
CRNDE	-0.7718	0.004019
TXLNG	-0.7728	0.0002828
FAR1	-0.7729	0.0003984
ZEB1	-0.7731	0.00401
ARSB	-0.7735	0.008651
IFT80	-0.7747	0.009328
HOMER1	-0.7748	0.001565
XPO1	-0.776	0.001084
RELB	-0.776	0.03468
GJB2	-0.7764	0.005905
FBXO30	-0.7765	0.001696
CFL2	-0.7765	0.04861
POLK	-0.7766	0.0005538
GFI1	-0.7766	0.0006122
MON2	-0.7766	0.003211
ZCCHC9	-0.7767	0.0007369
SAMD9	-0.7768	0.001977
KIAA1586	-0.7777	0.002316
PIK3C2A	-0.7781	0.0004996
EML5	-0.7781	0.01941
UTP23	-0.7787	0.002967
RGPD8	-0.7787	0.02275
CHD1	-0.7792	0.0004729
BRWD3	-0.7796	0.0001926
ZNF675	-0.7796	0.006775
NEDD9	-0.7803	0.03046
UGGT2	-0.7805	0.0008737
CCDC125	-0.7807	0.003753
PAQR3	-0.7809	0.000995
STAG2	-0.7815	0.0003967
SMG1	-0.7816	8.54e-05
FAM91A1	-0.782	0.0001361
TRAPPC8	-0.7825	0.002396
PEX2	-0.7826	0.0008704
PTPLB	-0.7835	0.0005431
ZNF420	-0.7838	0.001389
OSBPL3	-0.7848	0.0002116
BAG4	-0.7849	0.0009159
SLC2A13	-0.7854	0.005533
SMIM15	-0.7856	0.002495
RASGRP1	-0.7857	0.01011
MYNN	-0.786	0.001639
SUCNR1	-0.7866	0.005332
STARD9	-0.7869	0.01695
TXNDC9	-0.7871	0.004177
RDH10	-0.7882	0.002052
ISM1	-0.7888	0.003807
YES1	-0.7899	0.0004079
RP11-345J4.8	-0.7902	0.02217
ZFYVE16	-0.7903	0.002493
TFAM	-0.7904	0.0007377
CTD-2196E14.9	-0.7904	0.008289
HAT1	-0.7905	0.007137
ZMYM5	-0.791	0.005629
ARL14EP	-0.792	0.003437
SMIM10	-0.7926	0.001597
C4orf21	-0.7929	0.001434
ZNF492	-0.7935	0.02983
TMEM38B	-0.7937	0.001087
MTMR6	-0.7941	0.001134
SPCS3	-0.7946	0.0002871
MGAT4A	-0.7947	0.004024
RP11-564D11.3	-0.7947	0.0118
FREM1	-0.7954	3.461e-05
ATP11C	-0.796	0.0009579
ELK3	-0.7962	0.00963
ARL5A	-0.7963	0.0009917
MTBP	-0.7963	0.006165
RFX3	-0.7967	0.0002903
UHMK1	-0.7967	0.0003554
RCBTB2	-0.7967	0.01774
PTPRG	-0.7968	0.002088
LYSMD3	-0.798	0.001598
B3GALTL	-0.7988	0.02643
DUSP6	-0.7989	8.053e-05
SIX4	-0.799	0.001609
OSBPL8	-0.7992	0.0001616
ALMS1	-0.7993	0.0002576
SLC27A6	-0.7994	0.01712
GOLGA8T	-0.8007	0.01329
HAUS6	-0.8009	0.0003842
APPBP2	-0.8014	0.001103
NANP	-0.8019	0.0009919
MIER3	-0.8022	0.001082
NABP1	-0.8025	0.0001818
EPHA5	-0.8025	0.03081
PLD1	-0.8029	0.00108
FAM69A	-0.8036	0.03324
KDM1B	-0.8037	0.0003803
NARG2	-0.8039	0.0003616
SPIRE1	-0.8043	0.001104
MKLN1	-0.8044	0.0008861
SMC2	-0.805	0.0006413
VPS13C	-0.8054	5.769e-05
SUCO	-0.8054	0.001455
NTAN1	-0.8056	0.001273
ZBED6	-0.8057	0.00101
SUZ12	-0.8058	0.0004129
PCGF5	-0.806	0.000507
FANCM	-0.8063	0.004936
RP11-94L15.2	-0.8064	0.005303
OMA1	-0.8072	0.01328
MKX	-0.8077	0.01843
LYST	-0.808	0.001061
SMARCAD1	-0.8083	0.001382
NR3C1	-0.8086	0.0003989
DCK	-0.8087	0.00162
ZNF439	-0.8087	0.0158
C10orf118	-0.8091	0.001224
CCDC138	-0.8091	0.004302
IKZF1	-0.8095	0.000106
LIN9	-0.8099	0.002182
BCAS2	-0.81	0.00988
RP11-354E11.2	-0.8102	0.0004053
ZNF569	-0.8102	0.002864
TIAM1	-0.8107	0.0007187
GOPC	-0.8108	0.0002244
FAM35A	-0.8109	0.001055
POLI	-0.8109	0.005208
ANO5	-0.8109	0.006635
ZHX1	-0.8116	0.0002007
UHRF1BP1L	-0.8126	0.001077
CSE1L	-0.8126	0.001856
NCR3LG1	-0.813	0.0002653
TERT	-0.813	0.01446
ATAD1	-0.8132	0.0004741
ITGB3BP	-0.8141	0.001532
ANKIB1	-0.8142	0.0001668
LPP	-0.8157	0.0003368
CACNB4	-0.8158	0.0007796
ZNF280B	-0.816	0.008243
GALNT1	-0.8165	0.0003389
ARHGEF6	-0.817	5.209e-05
TULP4	-0.8176	0.0007895
FAM126A	-0.8177	0.0004949
FASTKD2	-0.8184	0.01
WRN	-0.8185	0.0007056
FNIP1	-0.8194	0.000224
PRKG1	-0.8194	0.03181
XYLB	-0.8196	0.007738
GPR160	-0.8197	0.0006857
ZNF573	-0.8204	0.02256
ATM	-0.8205	9.339e-05
ZBTB38	-0.8212	0.01332
ZNF81	-0.8219	0.01746
C5orf42	-0.8228	0.001758
LRP6	-0.8229	0.0001659
USP53	-0.8229	0.00584
MAT2B	-0.8232	0.0003698
NEO1	-0.8241	0.0001899
RP11-350F4.2	-0.8243	0.003491
TBL1XR1	-0.8244	0.0007415
GTF2H2B	-0.8251	0.04565
PGM2L1	-0.8258	0.0007763
LYRM7	-0.8273	0.000177
FAM76B	-0.8278	0.001933
IGSF3	-0.8283	0.0004375
PAPOLG	-0.8287	0.002287
FAM105A	-0.8295	0.001697
HIST2H2BE	-0.8297	0.01138
CCDC171	-0.8298	0.001149
RP11-462G2.1	-0.8302	0.03171
MED13	-0.8303	6.525e-05
SLC25A40	-0.8314	0.002354
CARF	-0.8315	0.004759
COBLL1	-0.8326	0.0005513
ZNF770	-0.8328	0.0006267
AFAP1-AS1	-0.8333	0.0005297
SCOC	-0.8345	0.0008167
ZNF566	-0.8346	0.0007152
TMTC2	-0.8347	0.00632
TMX3	-0.8351	0.0006764
FGF5	-0.8356	0.04205
ZNF22	-0.8371	0.0003987
LRRC58	-0.8372	0.0001769
ADCY7	-0.8373	5.856e-05
ARID4A	-0.8374	0.002309
CHD9	-0.8377	0.0001902
ZNF91	-0.8383	0.001035
RAPGEF1	-0.8392	0.001413
PTAR1	-0.8395	0.0002136
RP11-640M9.2	-0.8395	0.003202
ANKRD27	-0.8406	5.647e-05
HS2ST1	-0.8408	0.0008788
DDX58	-0.8408	0.001633
GABRA1	-0.8414	0.01059
TATDN1	-0.8416	0.0008354
CCDC41	-0.8421	0.003526
MYRF	-0.8437	0.001146
NPR3	-0.8446	4.298e-05
GXYLT1	-0.8456	0.0006588
RNF139	-0.8485	0.008853
ADRBK2	-0.8492	0.000217
PLEKHH1	-0.8504	0.02917
TMEM65	-0.8506	0.0005666
ZNF320	-0.8509	0.0006193
ACPL2	-0.8518	0.007879
ETNK1	-0.8524	0.0002503
CNKSR3	-0.8524	0.0007554
SULT2B1	-0.8526	0.02781
PDZD8	-0.853	1.116e-05
RNF138	-0.8531	0.001298
MIB1	-0.8534	9.112e-05
C21orf91	-0.8535	0.0003692
XXbac-BPG154L12.4	-0.8544	0.006182
ZNF845	-0.855	0.01684
GCC2	-0.8551	0.0001297
CCDC147-AS1	-0.8552	0.03111
WWTR1	-0.8559	0.03125
EIF2AK2	-0.8566	0.0001376
C1GALT1	-0.857	0.001403
TVP23B	-0.8577	0.001994
AL133493.2	-0.8588	0.02941
AC020571.3	-0.8593	0.002198
TWISTNB	-0.8596	0.002344
DTWD1	-0.8599	0.0006957
FZD3	-0.8606	0.0004794
ESCO1	-0.8612	0.001588
RP11-177C12.1	-0.862	0.03769
ZNF697	-0.8631	0.002389
ZMYM1	-0.8635	0.006831
TTK	-0.8637	0.002016
GNAI1	-0.8641	0.0003495
ZDHHC21	-0.8646	7.595e-05
BZW1	-0.8651	0.0003984
RUNDC3B	-0.8655	0.002271
SAMD8	-0.8665	0.0007164
SASS6	-0.8671	0.001698
BBS4	-0.8672	0.002025
TENM1	-0.8674	0.0004896
ZNF883	-0.8676	0.00429
ZNF808	-0.8694	0.01161
CTD-3099C6.9	-0.8708	0.03396
ZNF800	-0.8722	0.0003151
TCEA1	-0.8735	6.4e-05
STXBP6	-0.8756	0.0006806
THAP9	-0.8758	0.007454
DSC2	-0.8771	0.01827
PLEKHA3	-0.8772	0.0005661
SOS1	-0.8774	1.657e-05
PPP4R4	-0.8774	0.04389
SPPL2A	-0.8776	0.006635
ASPH	-0.878	0.00015
TET1	-0.8781	0.01498
PANK3	-0.8783	3.347e-05
TRPM7	-0.8786	0.0009454
SMCHD1	-0.8791	0.0001521
CD2AP	-0.8792	4.167e-05
SCAI	-0.8794	0.001191
XYLT1	-0.8814	0.0006229
TXK	-0.8824	0.0035
PARP11	-0.8828	0.0002599
DNAJB14	-0.8838	0.0006524
PAX9	-0.8843	0.01757
GPR125	-0.8849	0.003441
LYPLAL1	-0.8856	0.00567
UBE2W	-0.8862	0.0008918
UBE2V1	-0.8867	0.0498
ZFY	-0.8868	0.003579
AKR1C3	-0.8874	0.02157
CAPG	-0.8876	0.004168
GLIS3	-0.8877	0.01064
QKI	-0.8879	2.106e-05
FAM214A	-0.8879	0.0007943
FNBP1	-0.8881	0.0001047
JMY	-0.8881	0.0001902
CCDC88A	-0.8882	0.0001037
B4GALT6	-0.8885	0.0002727
RNFT1	-0.889	0.004275
ZNF138	-0.8899	0.001874
RP11-337C18.9	-0.8902	0.04775
MORC3	-0.8919	0.0005245
MED31	-0.8926	0.005922
TSPAN6	-0.8932	0.04273
SLC5A3	-0.8937	0.0001507
SLC30A1	-0.8943	0.0003449
IDE	-0.8946	0.000313
TARBP1	-0.8948	0.000209
NXT2	-0.8964	0.003445
KLF12	-0.8965	0.0003753
ZNF711	-0.8967	0.0006126
SETD7	-0.897	2.124e-05
GOLT1B	-0.897	0.004004
hsa-mir-6723	-0.8979	0.004319
GIPC2	-0.8984	0.02972
PTER	-0.8988	0.0001095
ST8SIA4	-0.8994	0.001107
CPNE8	-0.8998	0.001527
TBC1D32	-0.8999	0.004498
SERAC1	-0.9	0.0009982
ZNF267	-0.9013	0.0004102
MYB	-0.9036	2.461e-05
RASSF5	-0.9039	9.516e-05
TMEM161B	-0.904	0.0007216
PIBF1	-0.9042	0.0003529
VPS13A	-0.9049	6.982e-05
TRDMT1	-0.9051	0.0002359
MIR17HG	-0.9056	0.03053
CDK6	-0.9058	6.567e-05
ZNF655	-0.906	0.0004822
TMPRSS15	-0.9069	0.0006869
SOS1-IT1	-0.9089	0.001359
RB1CC1	-0.909	0.0002591
CEP120	-0.9107	0.001599
ERO1L	-0.9123	0.0008183
SLC10A4	-0.9135	0.01346
EXOC6	-0.9136	0.0009634
PKIA	-0.9144	0.00327
DCUN1D1	-0.9162	0.0007824
EPS8	-0.9172	0.000103
TMX4	-0.9173	0.0002167
KLHL15	-0.9176	0.0002722
LTN1	-0.918	0.0004336
RHOU	-0.9186	0.0001371
CORO2A	-0.9191	0.01111
TNFRSF21	-0.9193	0.01822
CCDC144NL	-0.9194	0.04567
BDP1	-0.92	0.0001673
BHLHE41	-0.9204	0.01275
FAM171B	-0.9213	0.0006234
N4BP2L1	-0.922	0.0002067
ONECUT2	-0.9231	0.0002048
HDC	-0.9232	3.688e-05
AP4E1	-0.9233	0.0002144
ZDBF2	-0.9234	0.03693
BMPR2	-0.9238	0.0001056
SGPL1	-0.9239	0.001182
CUL4B	-0.925	0.001143
ORC3	-0.9255	0.0006674
LRRC40	-0.9259	0.0003053
TRHDE-AS1	-0.9259	0.01316
RIF1	-0.9271	0.0001037
DCP2	-0.9278	0.0002093
CPD	-0.9279	9.909e-05
TAOK1	-0.928	2.148e-05
GLCE	-0.929	0.0002496
ZNF10	-0.929	0.00796
LPCAT2	-0.9293	7.732e-05
ZXDB	-0.9309	0.04066
FOXN2	-0.9352	0.0004933
CEP57L1	-0.9359	0.0003705
MFSD4	-0.9367	0.02722
SLC39A10	-0.9376	0.0001568
CDON	-0.9384	0.01385
ASXL3	-0.9385	0.01923
ZNF484	-0.939	0.006327
FRAS1	-0.9395	0.000127
MRPL1	-0.9398	0.004003
ZNF680	-0.94	0.002676
FGD6	-0.9407	0.03053
TANC1	-0.9414	0.0002311
TIMP3	-0.9417	5.645e-06
NKD1	-0.9427	0.03919
SELT	-0.9434	0.001557
GMFB	-0.9435	0.0005959
TRANK1	-0.9438	0.003539
MT-TD	-0.9442	0.03035
GPR126	-0.9448	0.0001398
PALD1	-0.9449	0.006548
CNKSR2	-0.9452	0.003188
CAMKV	-0.9454	0.03436
TMEM56	-0.9455	0.0008084
PIK3C2B	-0.9459	0.02528
USP44	-0.9478	0.000382
ZBTB33	-0.95	0.0001611
TGDS	-0.9503	0.0001783
QSER1	-0.9506	8.409e-05
FAM126B	-0.9543	0.0001051
NTRK1	-0.9544	5.562e-05
RMI1	-0.9553	0.001126
IL1RAP	-0.9577	5.664e-05
IFFO2	-0.958	0.003766
HMCN1	-0.9582	0.02672
ITGB2	-0.9604	0.0004427
UBE2D1	-0.9613	0.002318
PARD6B	-0.9614	0.02175
MICALCL	-0.9625	0.007809
RP11-567J20.3	-0.9626	0.04314
SLC4A7	-0.9631	5.959e-05
PPIP5K2	-0.9634	0.0001316
ZNF391	-0.9644	0.001262
CCPG1	-0.9659	9.653e-05
ACTR6	-0.9676	0.006776
ZFP30	-0.9681	0.01123
PUS7L	-0.9689	0.0001263
C18orf54	-0.9691	0.01448
ARL15	-0.97	0.0002195
KCNQ1OT1	-0.9723	0.0002527
KIAA1033	-0.9724	0.0004852
CHRNA7	-0.973	0.01871
B9D1	-0.9733	0.01235
DYNC2H1	-0.9734	0.01088
H2AFY	-0.9739	4.488e-07
CCDC148	-0.9746	0.0313
AP003900.6	-0.9748	0.04442
PTPN22	-0.9754	0.001462
[truncated: 526 more rows]
